# Supplementary material for: A dilute sodium hydroxide technique for radiolarian extraction from cherts
Source: Sci Rep. 2024 Jun 17;14:12831. doi: 10.1038/s41598-024-63755-9 (PMC11183093; doi:10.1038/s41598-024-63755-9)
Supplement: Supplementary file 2 — Supplementary Table S1. [file 41598_2024_63755_MOESM2_ESM.xlsx]

## Sheet: Table S1
Supplementary Table S1. Results of the dissolution of Rhaetian chert powder samples (KTY-220) using NaOH and HF solutions.
Temperature 100˚C				Temperature 80˚C				Temperature 60˚C				Temperature 25˚C				Temperature 25˚C (Blank sample)
NaOH concentrations (mol/L)	Time (hours)	Sample (g)		NaOH concentrations (mol/L)	Time (hours)	Sample (g)		NaOH concentrations (mol/L)	Time (hours)	Sample (g)		HF concentrations (mol/L)	Time (hours)	Sample (g)		concentrations (mol/L)	Time (hours)	Sample (g)
4	1	3.461		4	1	3.5848		4	1	3.6113		2	0.2	3.6496		0	0	3.8802
4	2	3.449		4	2	3.5759		4	2	3.6937		2	0.5	3.3545
4	3	3.2707		4	3	3.5235		4	3	3.6869		2	1	3.1938
4	4	3.0766		4	4	3.4415		4	4	3.649		2	2	3.2
4	5	2.7754		4	5	3.3949		4	5	3.5919		2	3	3.2239
2	1	3.6593		2	1	3.5961		2	1	3.6439		2	4	3.1708
2	2	3.465		2	2	3.5794		2	2	3.667		2	5	3.1635
2	3	3.4154		2	3	3.5191		2	3	3.5469
2	4	3.2852		2	4	3.472		2	4	3.5505
2	5	3.1684		2	5	3.4359		2	5	3.4664
1	1	3.7154		1	1	3.6571		1	1	3.7175
1	2	3.6058		1	2	3.6265		1	2	3.6741
1	3	3.4998		1	3	3.5661		1	3	3.5302
1	4	3.5673		1	4	3.5316		1	4	3.5403
1	5	3.4368		1	5	3.5407		1	5	3.4374
