# Supplementary material for: A dilute sodium hydroxide technique for radiolarian extraction from cherts
Source: Sci Rep. 2024 Jun 17;14:12831. doi: 10.1038/s41598-024-63755-9 (PMC11183093; doi:10.1038/s41598-024-63755-9)
Supplement: Supplementary file 3 — Supplementary Table S2. [file 41598_2024_63755_MOESM3_ESM.xlsx]

## Sheet: Table S2
Supplementary Table S2. Major element data for dissolved chert samples. Major element compositions are normalised to 100 wt%.
NaOH Concentration (mol/L)	Time (hours)	Tempareture (˚C)	Na2O (%)	MgO (%)	Al2O3 (%)	SiO2 (%)	P2O5 (%)	K2O (%)	CaO (%)	TiO2 (%)	MnO (%)	Fe2O3* (%)
0 (Blank sample)	0	25	0.036	1.338	3.458	92.194	0.057	0.786	0.101	0.137	0.044	1.845
4	1	100	0.102	0.959	2.568	93.73	0.059	0.7	0.075	0.143	0.036	1.622
4	2	100	0.13	0.919	2.558	93.81	0.051	0.697	0.069	0.146	0.033	1.582
4	3	100	0.135	0.919	2.64	93.63	0.065	0.723	0.069	0.151	0.036	1.627
4	4	100	0.126	0.953	2.754	93.393	0.046	0.756	0.072	0.162	0.035	1.697
4	5	100	0.128	1.047	2.986	92.88	0.052	0.812	0.076	0.175	0.038	1.801
2	1	100	0.144	1.193	2.943	92.859	0.06	0.746	0.087	0.147	0.042	1.774
2	2	100	0.143	0.961	2.616	93.632	0.046	0.707	0.071	0.144	0.037	1.638
2	3	100	0.128	0.981	2.676	93.51	0.061	0.723	0.074	0.15	0.038	1.653
2	4	100	0.146	0.988	2.771	93.282	0.061	0.749	0.078	0.157	0.039	1.724
2	5	100	0.139	1.038	2.876	93.051	0.064	0.77	0.081	0.163	0.041	1.771
1	1	100	0.182	1.359	3.199	92.167	0.063	0.776	0.09	0.148	0.048	1.964
1	2	100	0.182	1.198	2.913	92.768	0.061	0.755	0.086	0.151	0.044	1.836
1	3	100	0.193	1.114	2.876	92.938	0.061	0.752	0.079	0.151	0.042	1.788
1	4	100	0.205	1.222	2.995	92.583	0.063	0.776	0.081	0.153	0.044	1.874
1	5	100	0.204	1.269	3.097	92.387	0.063	0.801	0.082	0.156	0.044	1.894
Fe2O3*: total iron as Fe2O3
