# Supplementary material for: A dilute sodium hydroxide technique for radiolarian extraction from cherts
Source: Sci Rep. 2024 Jun 17;14:12831. doi: 10.1038/s41598-024-63755-9 (PMC11183093; doi:10.1038/s41598-024-63755-9)
Supplement: Supplementary file 4 — Supplementary Table S3. [file 41598_2024_63755_MOESM4_ESM.xlsx]

## Sheet: Table S3
Supplementary Table S3. Results of the dissolution of Norian and Rhaetian chert samples (4-8 mm) using 1 mol/L NaOH solutions at 100˚C.
Samples 1–10 are from the uppermost Rhaetian chert bed (KTY-220) of the Katsuyama section. Samples 11–17 are randomly selected samples from the upper Norian to Rhaetian Katsuyama section.
	Sample amount (g)									Sample amount (g)									Sample amount (g)
Time (hours)	Sample 1	Sample 2	Sample 3	Sample 4	Sample 5	Average	SD		Time (days)	Sample 6	Sample 7	Sample 8	Sample 9	Sample 10	Average	SD		Time (days)	Sample 11	Sample 12	Sample 13	Sample 14	Sample 15	Sample 16	Sample 17	Average	SD
0	4.996	5.011	5.011	4.99	4.99	4.999	0.01		0	5.004	5.018	5.01	5.004	5.013	5.009	0.006		0	4.986	5.044	5.006	4.973	4.975	5.021	4.996	5	0.025
6	4.971	4.987	4.981	4.961	4.974	4.974	0.009		1	4.65	4.711	4.736	4.689	4.658	4.688	0.035		3	4.176	4.212	4.233	4.298	4.12	4.191	4.395	4.232	0.09
12	4.903	4.924	4.894	4.889	4.919	4.905	0.015		2	4.071	4.226	4.26	4.228	4.17	4.191	0.074		6	3.315	3.186	3.41	3.435	3.114	3.16	3.611	3.318	0.178
18	4.823	4.856	4.791	4.808	4.859	4.827	0.029		3	3.549	3.794	3.819	3.811	3.736	3.741	0.112		9	2.316	1.916	2.346	2.444	1.813	2.217	2.697	2.249	0.304
24	4.72	4.761	4.648	4.695	4.77	4.718	0.049		4	3.151	3.45	3.444	3.482	3.409	3.387	0.134		12	1.416	0.872	1.207	1.367	0.636	1.172	1.77	1.205	0.37
30	4.619	4.67	4.509	4.59	4.69	4.615	0.071		5	2.786	3.115	3.086	3.19	3.081	3.051	0.154		15	0.752	0.364	0.566	0.614	0.138	0.509	1.096	0.577	0.301
36	4.512	4.572	4.38	4.477	4.602	4.508	0.087		6	2.535	2.855	2.8	2.935	2.808	2.786	0.15
42	4.397	4.473	4.268	4.366	4.515	4.403	0.096		7	2.328	2.634	2.565	2.712	2.572	2.562	0.143
48	4.282	4.367	4.127	4.245	4.424	4.289	0.114		8	2.154	2.448	2.346	2.518	2.363	2.365	0.137
54	4.172	4.266	4.007	4.139	4.335	4.183	0.125		9	2.004	2.301	2.197	2.37	2.221	2.218	0.138
60	4.054	4.156	3.881	4.011	4.235	4.067	0.136
66	3.945	4.055	3.783	3.907	4.137	3.965	0.136
72	3.841	3.957	3.691	3.812	4.058	3.871	0.14
	% Dissolution at each time									% Dissolution at each time									% Dissolution at each time
Time (hours)	Sample 1	Sample 2	Sample 3	Sample 4	Sample 5	Average	SD		Time (days)	Sample 6	Sample 7	Sample 8	Sample 9	Sample 10	Average	SD		Time (days)	Sample 11	Sample 12	Sample 13	Sample 14	Sample 15	Sample 16	Sample 17	Average	SD
0	0	0	0	0	0	0	0		0	0	0	0	0	0	0	0		0	0	0	0	0	0	0	0	5	0.025
6	0.5	0.478	0.598	0.581	0.32	0.495	0.11		1	7.074	6.117	5.469	6.294	7.081	6.407	0.684		3	16.245	16.494	15.441	13.573	17.185	16.53	12.029	15.357	1.873
12	1.361	1.257	1.736	1.442	1.102	1.379	0.236		2	11.57	9.665	9.5	9.212	9.734	9.936	0.935		6	17.268	20.34	16.44	17.353	20.221	20.533	15.692	18.264	2.043
18	1.601	1.357	2.055	1.623	1.202	1.567	0.324		3	10.431	8.609	8.802	8.333	8.657	8.966	0.836		9	20.036	25.178	21.254	19.927	26.15	18.781	18.294	21.374	3.092
24	2.061	1.895	2.853	2.264	1.783	2.171	0.422		4	7.953	6.855	7.485	6.574	6.523	7.078	0.621		12	18.05	20.697	22.752	21.656	23.658	20.812	18.554	20.883	2.052
30	2.021	1.816	2.773	2.104	1.603	2.063	0.441		5	7.294	6.675	7.145	5.835	6.542	6.698	0.575		15	13.317	10.071	12.804	15.141	10.01	13.204	13.49	12.577	1.882
36	2.141	1.955	2.574	2.264	1.763	2.139	0.308		6	5.015	5.181	5.708	5.095	5.445	5.289	0.284
42	2.301	1.975	2.235	2.224	1.743	2.096	0.232		7	4.136	4.404	4.69	4.456	4.707	4.479	0.234
48	2.301	2.115	2.813	2.424	1.823	2.295	0.367		8	3.477	3.706	4.371	3.876	4.169	3.92	0.356
54	2.191	2.005	2.379	2.119	1.773	2.093	0.224		9	2.997	2.929	2.974	2.957	2.832	2.938	0.064
60	2.371	2.205	2.529	2.57	2.014	2.338	0.231
66	2.181	2.015	1.955	2.084	1.963	2.04	0.094
72	2.081	1.955	1.835	1.903	1.583	1.872	0.184
